# Supplementary material for: Osmotic and Heat Stress Effects on Segmentation
Source: PLoS One. 2016 Dec 22;11(12):e0168335. doi: 10.1371/journal.pone.0168335 (PMC5179010; doi:10.1371/journal.pone.0168335)
Supplement: S1 Table — (XLSX) [file pone.0168335.s001.xlsx]

## Sheet: Salt shock defects
Date	Osmolarity (mOsm)	# scored	# with defects	% with defects	% with no defects	# with mild defects	% with mild defects	# with moderate defects	% with moderate defects	# with severe defects	% with severe defects
2015-04-26	24	4	0	0	1	0	0	0	0	0	0
2015-06-02	24	4	0	0	1	0	0	0	0	0	0
2015-06-03	24	4	1	0.25	0.75	1	0.25	0	0	0	0
2015-06-08	24	4	0	0	1	0	0	0	0	0	0
2015-09-20	24	4	1	0.25	0.75	1	0.25	0	0	0	0
2015-09-25	24	6	0	0	1	0	0	0	0	0	0
TOTAL	24	26	2	0.0769231	0.923077	2	0.0769231	0	0	0	0
2015-06-02	780	15	4	0.266667	0.733333	4	0.266667	0	0	0	0
2015-06-03	780	8	0	0	1	0	0	0	0	0	0
TOTAL	780	23	4	0.173913	0.826087	4	0.173913	0	0	0	0
2015-06-02	810	18	7	0.388889	0.611111	3	0.166667	4	0.222222	0	0
2015-06-03	810	10	5	0.5	0.5	1	0.1	2	0.2	2	0.2
2015-06-12	810	23	11	0.478261	0.521739	8	0.347826	3	0.130435	0	0
2015-06-15	810	16	7	0.4375	0.5625	5	0.3125	1	0.0625	1	0.0625
TOTAL	810	67	30	0.447761	0.552239	17	0.253731	10	0.149254	3	0.0447761
2015-06-02	840	22	19	0.863636	0.136364	2	0.0909091	9	0.409091	8	0.363636
2015-06-03	840	8	8	1	0	2	0.25	1	0.125	5	0.625
2015-06-12	840	12	12	1	0	3	0.25	4	0.333333	5	0.416667
2015-06-15	840	16	13	0.8125	0.1875	8	0.5	3	0.1875	2	0.125
2015-06-15	840	8	6	0.75	0.25	1	0.125	1	0.125	4	0.5
2015-06-18	840	21	10	0.47619	0.52381	10	0.47619	0	0	0	0
2015-06-21	840	20	12	0.6	0.4	3	0.15	4	0.2	5	0.25
2015-06-21	840	16	6	0.375	0.625	1	0.0625	3	0.1875	2	0.125
2015-06-25	840	16	11	0.6875	0.3125	3	0.1875	4	0.25	4	0.25
2015-06-25	840	9	7	0.777778	0.222222	1	0.111111	4	0.444444	2	0.222222
2015-06-27	840	10	4	0.4	0.6	3	0.3	0	0	1	0.1
2015-06-27	840	9	8	0.888889	0.111111	1	0.111111	6	0.666667	1	0.111111
2015-06-27	840	19	16	0.842105	0.157895	1	0.0526316	8	0.421053	7	0.368421
2015-07-02	840	13	7	0.538462	0.461538	3	0.230769	3	0.230769	1	0.0769231
2015-07-02	840	11	9	0.818182	0.181818	2	0.181818	1	0.0909091	6	0.545455
2015-07-02	840	16	9	0.5625	0.4375	2	0.125	4	0.25	3	0.1875
2015-07-09	840	6	6	1	0	0	0	2	0.333333	4	0.666667
2015-07-09	840	11	6	0.545455	0.454545	1	0.0909091	1	0.0909091	4	0.363636
2015-07-09	840	15	11	0.733333	0.266667	4	0.266667	5	0.333333	2	0.133333
2015-09-25	840	15	11	0.733333	0.266667	3	0.2	6	0.4	2	0.133333
TOTAL	840	273	191	0.699634	0.300366	54	0.197802	69	0.252747	68	0.249084

## Sheet: Heat shock defects
Date	Temp (˚C)	# scored	# with defects	% with defects	% with no defects	# with mild defects	% with mild defects	# with moderate defects	% with moderate defects	# with severe defects	% with severe defects
2015-04-26	28.5	4	0	0	1	0	0	0	0	0	0
2015-06-02	28.5	4	0	0	1	0	0	0	0	0	0
2015-06-03	28.5	4	1	0.25	0.75	1	0.25	0	0	0	0
2015-06-08	28.5	4	0	0	1	0	0	0	0	0	0
2015-09-20	28.5	4	1	0.25	0.75	1	0.25	0	0	0	0
2015-09-25	28.5	6	0	0	1	0	0	0	0	0	0
TOTAL	28.5	26	2	0.0769231	0.923077	2	0.0769231	0	0	0	0
2016-02-20	33	16	5	0.3125	0.6875	5	0.3125	0	0	0	0
TOTAL	33	16	5	0.3125	0.6875	5	0.3125	0	0	0	0
2016-02-14	35	20	10	0.5	0.5	7	0.35	3	0.15	0	0
TOTAL	35	20	10	0.5	0.5	7	0.35	3	0.15	0	0
2016-02-05	37	18	14	0.777778	0.222222	6	0.333333	5	0.277778	3	0.166667
2016-02-14	37	8	6	0.75	0.25	3	0.375	3	0.375	0	0
TOTAL	37	26	20	0.769231	0.230769	9	0.346154	8	0.307692	3	0.115385
