# Supplementary material for: Osmotic and Heat Stress Effects on Segmentation
Source: PLoS One. 2016 Dec 22;11(12):e0168335. doi: 10.1371/journal.pone.0168335 (PMC5179010; doi:10.1371/journal.pone.0168335)
Supplement: S2 Table — (XLSX) [file pone.0168335.s002.xlsx]

## Sheet: Location of defects
Number of defects found at each border relative to treatment
2015-06-18				2015-06-21				2015-06-27					% of total defects found at each border relative to treatment
Relative border number	840 mOsm	38˚C		Relative border number	840 mOsm	38˚C		Relative border number	840 mOsm	38˚C		Relative border number	Osmotic (n=243 defects)	Heat (n=180 defects)
-III	0	0		-III	3	0		-III	0	0		-III	0.0123457	0
-IV	0	13		-IV	8	1		-IV	1	0		-IV	0.037037	0.0777778
-V	7	12		-V	10	4		-V	16	4		-V	0.135802	0.111111
-VI	11	22		-VI	6	16		-VI	22	11		-VI	0.160494	0.272222
-VII	4	13		-VII	6	13		-VII	27	9		-VII	0.152263	0.194444
-VIII	1	4		-VIII	9	13		-VIII	23	5		-VIII	0.135802	0.122222
-IX	0	1		-IX	5	10		-IX	18	4		-IX	0.0946502	0.0833333
-X	0	0		-X	6	8		-X	16	5		-X	0.090535	0.0722222
-XI	0	0		-XI	0	3		-XI	14	5		-XI	0.0576132	0.0444444
-XII	0	0		-XII	1	3		-XII	14	0		-XII	0.0617284	0.0166667
-XIII	0	0		-XIII	0	1		-XIII	9	0		-XIII	0.037037	0.00555556
-XIV	0	0		-XIV	0	0		-XIV	3	0		-XIV	0.0123457	0
-XV	0	0		-XV	0	0		-XV	3	0		-XV	0.0123457	0
